# Supplementary material for: Suicidal Ideation in Iraqi Medical Students Based on Research Using PHQ-9 and SSI-C
Source: Int J Environ Res Public Health. 2023 Jan 18;20(3):1795. doi: 10.3390/ijerph20031795 (PMC9914454; doi:10.3390/ijerph20031795)
Supplement: Supplementary file 1 [file ijerph-20-01795-s001.zip]

Archive with 1 entries (1 files):
- ijerph-2060023-supplementary.pdf
